# Supplementary material for: Region-Specific Biomarkers and Their Mechanisms in the Treatment of Lung Adenocarcinoma: A Study of Panax quinquefolius from Wendeng, China
Source: Molecules. 2021 Nov 12;26(22):6829. doi: 10.3390/molecules26226829 (PMC8623508; doi:10.3390/molecules26226829)
Supplement: Supplementary file 1 [file molecules-26-06829-s001.zip]

Archive with 1 entries (1 files):
- molecules-1392931-supplementary.pdf
